# Supplementary material for: Impact of COVID-19 Pandemic on Management and Outcomes in Patients with Septic Shock in the Emergency Department
Source: J Pers Med. 2022 Nov 1;12(11):1803. doi: 10.3390/jpm12111803 (PMC9695029; doi:10.3390/jpm12111803)
Supplement: Supplementary file 1 [file jpm-12-01803-s001.zip]

Archive with 2 entries (2 files):
- table_s1.pdf
- table_s2.pdf
